# Supplementary material for: The Management of Immunosuppression in Kidney Transplant Recipients with COVID-19 Disease: An Update and Systematic Review of the Literature
Source: Medicina (Kaunas). 2021 Apr 30;57(5):435. doi: 10.3390/medicina57050435 (PMC8147172; doi:10.3390/medicina57050435)
Supplement: Supplementary file 1 [file medicina-57-00435-s001.zip]

Archive with 1 entries (1 files):
- medicina-1172311-supplementary.pdf
